# Supplementary material for: Impact of the Structural Modifications of Potato Protein in the Digestibility Process under Semi-Dynamic Simulated Human Gastrointestinal In Vitro System
Source: Nutrients. 2022 Jun 16;14(12):2505. doi: 10.3390/nu14122505 (PMC9230451; doi:10.3390/nu14122505)
Supplement: Supplementary file 1 [file nutrients-14-02505-s001.zip]

Archive with 1 entries (1 files):
- nutrients-1757750-supplementary.pdf
